# Supplementary material for: Vitamin C supports conversion of human γδ T cells into FOXP3-expressing regulatory cells by epigenetic regulation
Source: Sci Rep. 2020 Apr 16;10:6550. doi: 10.1038/s41598-020-63572-w (PMC7162875; doi:10.1038/s41598-020-63572-w)
Supplement: Supplementary file 2 — Table S1. [file 41598_2020_63572_MOESM2_ESM.xlsx]

## Sheet: S1_vs_S2_associated_gene.overla
ID	FirstTableID	Start	End	Length	Status	Comparison
chrX	BCOR	39909068	40036582	127515	gene	S1_vs_S2
chr9	FOXD4L5	70175707	70178815	3109	gene	S1_vs_S2
chr7	AC074389.9	1778266	1781927	3662	gene	S1_vs_S2
chr7	ELFN1	1727755	1787590	59836	gene	S1_vs_S2
chr6	DUSP22	291630	351355	59726	gene	S1_vs_S2
chr4	LRAT	155548097	155674270	126174	gene	S1_vs_S2
chr3	ISY1-RAB43	128806418	128879879	73462	gene	S1_vs_S2
chr3	ISY1	128846258	128880136	33879	gene	S1_vs_S2
chr3	USP13	179370543	179507189	136647	gene	S1_vs_S2
chr2	GIGYF2	233562009	233725285	163277	gene	S1_vs_S2
chr2	FAM179A	29179477	29284239	104763	gene	S1_vs_S2
chr22	TTLL8	50453552	50495364	41813	gene	S1_vs_S2
chr1	HIST2H2BF	149754245	149783928	29684	gene	S1_vs_S2
chr1	C1orf94	34632484	34684732	52249	gene	S1_vs_S2
chr1	PTPRC	198607801	198726545	118745	gene	S1_vs_S2
chr17	TBC1D3P1-DHX40P1	58039724	58096413	56690	gene	S1_vs_S2
chr17	TBC1D3P1	58085798	58094859	9062	gene	S1_vs_S2
chr17	NEK8	27052915	27070473	17559	gene	S1_vs_S2
chr17	PRKCA	64298754	64806861	508108	gene	S1_vs_S2
chr17	SLC16A3	80186273	80219005	32733	gene	S1_vs_S2
chr16	AC009166.5	51183150	51183730	581	gene	S1_vs_S2
chr16	CA5AP1	29630106	29647649	17544	gene	S1_vs_S2
chr16	GSE1	85645015	85709810	64796	gene	S1_vs_S2
chr16	SALL1	51169886	51185278	15393	gene	S1_vs_S2
chr14	RP11-73M18.2	104029299	104152261	122963	gene	S1_vs_S2
chr14	APOPT1	104029299	104073860	44562	gene	S1_vs_S2
chr14	KLC1	104028233	104167888	139656	gene	S1_vs_S2
chr11	TMEM258	61535973	61560274	24302	gene	S1_vs_S2
chr11	MYRF	61520114	61555990	35877	gene	S1_vs_S2
chr10	AL161645.2	135341026	135342661	1636	gene	S1_vs_S2
chr10	SPRN	135234170	135382916	148747	gene	S1_vs_S2
chr10	LBX1	102986733	102989551	2819	gene	S1_vs_S2
chr10	IL2RA	6052652	6104288	51637	gene	S1_vs_S2
chr10	CYP2E1	135333910	135374724	40815	gene	S1_vs_S2
chr10	VCL	75757872	75879918	122047	gene	S1_vs_S2
chr7	AC074389.9	1781928	1783927	2000	promoter	S1_vs_S2
chr1	RP11-196G18.21	149783313	149785312	2000	promoter	S1_vs_S2
chr1	PEBP1P3	198649163	198651162	2000	promoter	S1_vs_S2
chr1	C1orf94	34630484	34632483	2000	promoter	S1_vs_S2
chr1	CSMD2	34631444	34633443	2000	promoter	S1_vs_S2
chr17	AC010761.6	27070121	27072120	2000	promoter	S1_vs_S2
chr17	TRAF4	27069002	27071001	2000	promoter	S1_vs_S2
chr15	USP3	63794793	63796792	2000	promoter	S1_vs_S2
chr12	ARPC3	110888228	110890227	2000	promoter	S1_vs_S2
chr10	LBX1-AS1	102987351	102989350	2000	promoter	S1_vs_S2
chrX	HAUS7	152713124	152760978	47855	gene	S3_vs_S4
chrX	BGN	152760397	152775012	14616	gene	S3_vs_S4
chr9	ASS1	133320316	133376661	56346	gene	S3_vs_S4
chr8	PIWIL2	22132810	22215076	82267	gene	S3_vs_S4
chr8	SLC52A2	145577795	145584932	7138	gene	S3_vs_S4
chr8	FBXL6	145579091	145583036	3946	gene	S3_vs_S4
chr8	KCNK9	140613081	140715299	102219	gene	S3_vs_S4
chr7	MKLN1-AS1	130626519	130794935	168417	gene	S3_vs_S4
chr7	VIPR2	158820866	158937649	116784	gene	S3_vs_S4
chr6	THBS2	169615875	169654139	38265	gene	S3_vs_S4
chr6	HLA-V	29758731	29765588	6858	gene	S3_vs_S4
chr6	HCG4	29758816	29760850	2035	gene	S3_vs_S4
chr6	RPS6KA2	166822852	167319939	497088	gene	S3_vs_S4
chr6	GUCA1A	42123144	42147794	24651	gene	S3_vs_S4
chr5	CTC-359M8.1	145686661	145756526	69866	gene	S3_vs_S4
chr5	F2R	76011868	76031606	19739	gene	S3_vs_S4
chr5	POU4F3	145718587	145720083	1497	gene	S3_vs_S4
chr5	RBM27	145583113	145718814	135702	gene	S3_vs_S4
chr4	RP11-597D13.9	159091904	159124029	32126	gene	S3_vs_S4
chr4	FAM198B	159045626	159094470	48845	gene	S3_vs_S4
chr3	RP11-699L21.2	193698403	193723887	25485	gene	S3_vs_S4
chr3	RP11-699L21.1	193675161	193721448	46288	gene	S3_vs_S4
chr2	AC067956.1	221315400	221569286	253887	gene	S3_vs_S4
chr2	AC103564.7	132587374	132589604	2231	gene	S3_vs_S4
chr2	RNF144A-AS1	7052408	7058840	6433	gene	S3_vs_S4
chr2	FZD7	202899310	202903160	3851	gene	S3_vs_S4
chr2	RNF144A	7057523	7208417	150895	gene	S3_vs_S4
chr22	RIMBP3	20456003	20461786	5784	gene	S3_vs_S4
chr22	ODF3B	50968139	50971009	2871	gene	S3_vs_S4
chr22	TYMP	50964181	50968485	4305	gene	S3_vs_S4
chr21	COL18A1	46825052	46933634	108583	gene	S3_vs_S4
chr20	FRG1B	29611857	29634010	22154	gene	S3_vs_S4
chr20	BMP7	55743804	55841685	97882	gene	S3_vs_S4
chr1	RNU1-114P	149146714	149146879	166	gene	S3_vs_S4
chr1	SLC44A5	75667816	76076801	408986	gene	S3_vs_S4
chr1	RASSF5	206680879	206762616	81738	gene	S3_vs_S4
chr19	MED16	867962	893218	25257	gene	S3_vs_S4
chr19	PGLYRP2	15579456	15609767	30312	gene	S3_vs_S4
chr19	WTIP	34971874	34997258	25385	gene	S3_vs_S4
chr19	TRMT1	13215716	13228381	12666	gene	S3_vs_S4
chr19	HCN2	589893	617159	27267	gene	S3_vs_S4
chr19	GNA11	3094408	3124002	29595	gene	S3_vs_S4
chr18	LRRC37A7P	29304161	29306919	2759	gene	S3_vs_S4
chr16	RP11-486L19.2	84226164	84230659	4496	gene	S3_vs_S4
chr16	PRR25	855443	863861	8419	gene	S3_vs_S4
chr16	ADAD2	84224744	84230774	6031	gene	S3_vs_S4
chr15	SNURF	25200133	25223729	23597	gene	S3_vs_S4
chr15	SNURF	25200181	25245423	45243	gene	S3_vs_S4
chr15	SNRPN	25068794	25223870	155077	gene	S3_vs_S4
chr14	C14orf132	96505661	96560417	54757	gene	S3_vs_S4
chr12	KRT86	52643084	52702947	59864	gene	S3_vs_S4
chr12	TBX3	115108059	115121969	13911	gene	S3_vs_S4
chr12	CDK17	96672039	96794338	122300	gene	S3_vs_S4
chr11	USP2-AS1	119252488	119397374	144887	gene	S3_vs_S4
chr11	AC051649.6	2012326	2014699	2374	gene	S3_vs_S4
chr11	SHANK2	70313961	70963623	649663	gene	S3_vs_S4
chr11	THY1	119288090	119295695	7606	gene	S3_vs_S4
chr11	UEVLD	18551156	18610294	59139	gene	S3_vs_S4
chr11	ZBTB16	113930315	114121398	191084	gene	S3_vs_S4
chr10	RP11-498B4.5	118429614	118432250	2637	gene	S3_vs_S4
chr10	RHOBTB1	62629196	62761198	132003	gene	S3_vs_S4
chrX	APOOL	84256832	84258831	2000	promoter	S3_vs_S4
chr7	RN7SL13P	97651041	97653040	2000	promoter	S3_vs_S4
chr5	NEURL1B	172066269	172068268	2000	promoter	S3_vs_S4
chr2	RP11-107N15.1	202898261	202900260	2000	promoter	S3_vs_S4
chr1	RP11-443B7.2	235090978	235092977	2000	promoter	S3_vs_S4
chr1	EFCAB14P1	35585623	35587622	2000	promoter	S3_vs_S4
chr1	RNU1-114P	149146880	149148879	2000	promoter	S3_vs_S4
chr19	LIPE-AS1	42899280	42901279	2000	promoter	S3_vs_S4
chr19	LYL1	13213976	13215975	2000	promoter	S3_vs_S4
chr19	CKM	45826236	45828235	2000	promoter	S3_vs_S4
chr18	LRRC37A7P	29302161	29304160	2000	promoter	S3_vs_S4
chr12	RP11-845M18.7	52672941	52674940	2000	promoter	S3_vs_S4
chr11	AC051649.6	2010326	2012325	2000	promoter	S3_vs_S4
chr11	MRPL23-AS1	2011151	2013150	2000	promoter	S3_vs_S4
chr10	C10orf82	118429776	118431775	2000	promoter	S3_vs_S4
		Legends
		S1 = medium only
		S2 = pVC only
		S3 = TGF-b only
		S4 = pVC + TGF-b
