# Supplementary material for: Vitamin C supports conversion of human γδ T cells into FOXP3-expressing regulatory cells by epigenetic regulation
Source: Sci Rep. 2020 Apr 16;10:6550. doi: 10.1038/s41598-020-63572-w (PMC7162875; doi:10.1038/s41598-020-63572-w)
Supplement: Supplementary file 3 — Table S2. [file 41598_2020_63572_MOESM3_ESM.xlsx]

## Sheet: Biological_process
Term	Genes	P-value
positive regulation of signal transduction (GO:0009967)	SALL1;PTPRC;PRKCA	0.00981884
positive regulation of JNK cascade (GO:0046330)	DUSP22;TRAF4	0.0116354
cell-cell junction assembly (GO:0007043)	PRKCA;VCL	0.0125275
positive regulation of stress-activated MAPK cascade (GO:0032874)	DUSP22;TRAF4	0.0128313
monoterpenoid metabolic process (GO:0016098)	CYP2E1	0.0128323
positive regulation of myelination (GO:0031643)	MYRF	0.0128323
mRNA 3'-splice site recognition (GO:0000389)	ISY1	0.0128323
regulation of T cell tolerance induction (GO:0002664)	IL2RA	0.0128323
regulation of tooth mineralization (GO:0070170)	BCOR	0.0128323
mesenchymal to epithelial transition involved in metanephros morphogenesis (GO:0003337)	SALL1	0.0128323
regulation of glial cell apoptotic process (GO:0034350)	PRKCA	0.0128323
adherens junction assembly (GO:0034333)	VCL	0.0149554
forebrain neuron differentiation (GO:0021879)	SALL1	0.0149554
melanocyte differentiation (GO:0030318)	USP13	0.0149554
terpenoid metabolic process (GO:0006721)	CYP2E1	0.0149554
negative regulation of T cell mediated immunity (GO:0002710)	PTPRC	0.0149554
pituitary gland development (GO:0021983)	SALL1	0.0149554
negative regulation of glial cell apoptotic process (GO:0034351)	PRKCA	0.0149554
kidney epithelium development (GO:0072073)	SALL1	0.0149554
positive regulation of neurological system process (GO:0031646)	MYRF	0.0149554
epithelial cell differentiation involved in kidney development (GO:0035850)	SALL1	0.0149554
regulation of JNK cascade (GO:0046328)	DUSP22;TRAF4	0.0160441
positive regulation of macrophage differentiation (GO:0045651)	PRKCA	0.017074
positive regulation of protein homodimerization activity (GO:0090073)	TRAF4	0.017074
desmosome organization (GO:0002934)	PRKCA	0.017074
central nervous system myelination (GO:0022010)	MYRF	0.017074
myelin maintenance (GO:0043217)	MYRF	0.017074
regulation of ERAD pathway (GO:1904292)	USP13	0.017074
benzene-containing compound metabolic process (GO:0042537)	CYP2E1	0.017074
negative regulation of leukocyte mediated cytotoxicity (GO:0001911)	PTPRC	0.017074
RNA destabilization (GO:0050779)	GIGYF2	0.0191881
regulation of homotypic cell-cell adhesion (GO:0034110)	PRKCA	0.0191881
negative regulation of histone methylation (GO:0031061)	BCOR	0.0191881
negative regulation of response to cytokine stimulus (GO:0060761)	PTPRC	0.0212978
adrenal gland development (GO:0030325)	SALL1	0.0212978
cell differentiation involved in metanephros development (GO:0072202)	SALL1	0.0212978
positive regulation of bone remodeling (GO:0046852)	PRKCA	0.0212978
mesenchymal to epithelial transition (GO:0060231)	SALL1	0.0212978
positive regulation of bone resorption (GO:0045780)	PRKCA	0.0212978
insulin-like growth factor receptor signaling pathway (GO:0048009)	GIGYF2	0.0212978
circulatory system development (GO:0072359)	SALL1;BCOR	0.0229825
regulation of hippo signaling (GO:0035330)	NEK8	0.023403
cellular response to interleukin-2 (GO:0071352)	IL2RA	0.023403
interleukin-2-mediated signaling pathway (GO:0038110)	IL2RA	0.023403
epithelial cell-cell adhesion (GO:0090136)	VCL	0.023403
negative regulation of bone mineralization (GO:0030502)	BCOR	0.023403
positive regulation of kinase activity (GO:0033674)	PTPRC;TRAF4	0.0245755
epithelium development (GO:0060429)	SALL1;VCL	0.0253886
regulation of antigen receptor-mediated signaling pathway (GO:0050854)	PTPRC	0.0255039
oligodendrocyte development (GO:0014003)	MYRF	0.0255039
retinol metabolic process (GO:0042572)	LRAT	0.0255039
regulation of macrophage differentiation (GO:0045649)	PRKCA	0.0276003
ribonucleoprotein complex disassembly (GO:0032988)	KLC1	0.0276003
cranial nerve development (GO:0021545)	SALL1	0.0276003
positive regulation of ERAD pathway (GO:1904294)	USP13	0.0276003
dephosphorylation (GO:0016311)	DUSP22;PTPRC	0.0291813
protein dephosphorylation (GO:0006470)	DUSP22;PTPRC	0.0296159
positive regulation of muscle hypertrophy (GO:0014742)	PRKCA	0.0296923
stem cell development (GO:0048864)	PTPRC	0.0296923
regulation of platelet aggregation (GO:0090330)	PRKCA	0.0296923
negative regulation of biomineral tissue development (GO:0070168)	BCOR	0.0296923
oligodendrocyte differentiation (GO:0048709)	MYRF	0.0296923
regulation of mRNA stability (GO:0043488)	PRKCA;GIGYF2	0.0309354
substrate-dependent cell migration (GO:0006929)	PTPRC	0.0317799
regulation of T cell mediated cytotoxicity (GO:0001914)	PTPRC	0.0317799
regulation of protein homodimerization activity (GO:0043496)	TRAF4	0.0338631
positive regulation of antigen receptor-mediated signaling pathway (GO:0050857)	PTPRC	0.0338631
positive regulation of cardiac muscle hypertrophy (GO:0010613)	PRKCA	0.0338631
regulation of stem cell proliferation (GO:0072091)	PTPRC	0.0338631
positive regulation of response to endoplasmic reticulum stress (GO:1905898)	USP13	0.0338631
cardiac ventricle development (GO:0003231)	SALL1	0.0338631
regulation of histone H3-K4 methylation (GO:0051569)	BCOR	0.0338631
embryonic digit morphogenesis (GO:0042733)	SALL1	0.0338631
regulation of myelination (GO:0031641)	MYRF	0.035942
positive regulation of stem cell proliferation (GO:2000648)	PTPRC	0.035942
histone H2A monoubiquitination (GO:0035518)	BCOR	0.035942
ureteric bud development (GO:0001657)	SALL1	0.035942
mesonephric tubule development (GO:0072164)	SALL1	0.035942
histone H2A ubiquitination (GO:0033522)	BCOR	0.035942
positive regulation of response to biotic stimulus (GO:0002833)	PRKCA	0.035942
regulation of lipopolysaccharide-mediated signaling pathway (GO:0031664)	PRKCA	0.0380165
mRNA destabilization (GO:0061157)	GIGYF2	0.0380165
regulation of protein kinase activity (GO:0045859)	PTPRC;TRAF4	0.0398142
regulation of platelet activation (GO:0010543)	PRKCA	0.0400866
primary alcohol metabolic process (GO:0034308)	LRAT	0.0400866
histone deubiquitination (GO:0016578)	USP3	0.0400866
macromolecule biosynthetic process (GO:0009059)	PTPRC	0.0400866
morphogenesis of an epithelium (GO:0002009)	VCL	0.0400866
heart development (GO:0007507)	SALL1;BCOR	0.0407992
glial cell development (GO:0021782)	MYRF	0.0421524
inactivation of MAPK activity (GO:0000188)	DUSP22	0.0421524
embryonic digestive tract development (GO:0048566)	SALL1	0.0421524
branching involved in ureteric bud morphogenesis (GO:0001658)	SALL1	0.0421524
ureteric bud morphogenesis (GO:0060675)	SALL1	0.0421524
regulation of regulatory T cell differentiation (GO:0045589)	IL2RA	0.0421524
organelle disassembly (GO:1903008)	KLC1	0.0421524
Arp2/3 complex-mediated actin nucleation (GO:0034314)	ARPC3	0.0421524
regulation of cardiac muscle hypertrophy (GO:0010611)	PRKCA	0.0442138
epoxygenase P450 pathway (GO:0019373)	CYP2E1	0.0442138
protein localization to cell surface (GO:0034394)	VCL	0.0462709
regulation of bone resorption (GO:0045124)	PRKCA	0.0462709
hematopoietic progenitor cell differentiation (GO:0002244)	PTPRC	0.0462709
exogenous drug catabolic process (GO:0042738)	CYP2E1	0.0483236
lamellipodium assembly (GO:0030032)	VCL	0.0483236
histone monoubiquitination (GO:0010390)	BCOR	0.0503721
negative regulation of sequestering of calcium ion (GO:0051283)	PTPRC	0.0503721
drug catabolic process (GO:0042737)	CYP2E1	0.0503721
mRNA splice site selection (GO:0006376)	ISY1	0.0503721
limb development (GO:0060173)	SALL1	0.0503721
actin nucleation (GO:0045010)	ARPC3	0.0503721
ear morphogenesis (GO:0042471)	SALL1	0.0503721

## Sheet: Molecular_function
Term	Genes	P-value
ubiquitin-like protein-specific protease activity (GO:0019783)	USP13;USP3	0.011057
thiol-dependent ubiquitin-specific protease activity (GO:0004843)	USP13;USP3	0.0116354
histone threonine kinase activity (GO:0035184)	PRKCA	0.0149554
thiol-dependent ubiquitinyl hydrolase activity (GO:0036459)	USP13;USP3	0.0167239
protein kinase C activity (GO:0004697)	PRKCA	0.0212978
ubiquitin protein ligase binding (GO:0031625)	USP13;TRAF4;VCL	0.0230209
calcium-dependent protein serine/threonine kinase activity (GO:0009931)	PRKCA	0.023403
tumor necrosis factor receptor binding (GO:0005164)	TRAF4	0.023403
thioesterase binding (GO:0031996)	TRAF4	0.023403
ubiquitin-like protein ligase binding (GO:0044389)	USP13;TRAF4;VCL	0.025842
acid-amino acid ligase activity (GO:0016881)	TTLL8	0.0296923
transmembrane receptor protein tyrosine phosphatase activity (GO:0005001)	PTPRC	0.0317799
transmembrane receptor protein phosphatase activity (GO:0019198)	PTPRC	0.0317799
phosphoprotein phosphatase activity (GO:0004721)	DUSP22;PTPRC	0.0345659
arachidonic acid epoxygenase activity (GO:0008392)	CYP2E1	0.035942
arachidonic acid monooxygenase activity (GO:0008391)	CYP2E1	0.035942
proteasome binding (GO:0070628)	USP13	0.0421524
oxidoreductase activity, acting on paired donors, with incorporation or reduction of molecular oxygen, reduced flavin or flavoprotein as one donor, and incorporation of one atom of oxygen (GO:0016712)	CYP2E1	0.0442138
tumor necrosis factor receptor superfamily binding (GO:0032813)	TRAF4	0.0544561

## Sheet: Cellular_component
Term	Genes	P-value
post-mRNA release spliceosomal complex (GO:0071014)	ISY1	0.0191881
NuRD complex (GO:0016581)	SALL1	0.0338631
CHD-type complex (GO:0090545)	SALL1	0.0338631
focal adhesion (GO:0005925)	PTPRC;ARPC3;VCL	0.040881
cytoplasmic ribonucleoprotein granule (GO:0036464)	USP3;GIGYF2	0.0516819

## Sheet: KEGG_pathway
Term	Genes	P-value
Fc gamma R-mediated phagocytosis	PTPRC;ARPC3;PRKCA	0.000985744
Pathogenic Escherichia coli infection	ARPC3;PRKCA	0.00623776
Shigellosis	ARPC3;VCL	0.00861931
Bacterial invasion of epithelial cells	ARPC3;VCL	0.011057
Salmonella infection	ARPC3;KLC1	0.0147213
Amoebiasis	PRKCA;VCL	0.01812
Leukocyte transendothelial migration	PRKCA;VCL	0.0241731
Spliceosome	ISY1;ISY1-RAB43	0.0336432
Vitamin digestion and absorption	LRAT	0.0503721

## Sheet: TRANSFAC_JASPAR
Term	Genes	P-value
NME2 (human)	CSMD2;C1ORF94	0.0042154
CBFB (human)	ISY1;ISY1-RAB43;IL2RA;BCOR;LBX1	0.0244879
RELB (human)	ISY1;DUSP22;BCOR;KLC1;CSMD2;ELFN1;C1ORF94	0.0357263
