# Supplementary material for: Vitamin C supports conversion of human γδ T cells into FOXP3-expressing regulatory cells by epigenetic regulation
Source: Sci Rep. 2020 Apr 16;10:6550. doi: 10.1038/s41598-020-63572-w (PMC7162875; doi:10.1038/s41598-020-63572-w)
Supplement: Supplementary file 4 — Table S3. [file 41598_2020_63572_MOESM4_ESM.xlsx]

## Sheet: Biological_process
Term	Genes	P-value
positive regulation of heterotypic cell-cell adhesion (GO:0034116)	THY1;BMP7	0.000688306
mesonephros development (GO:0001823)	ZBTB16;BMP7	0.000688306
regulation of heterotypic cell-cell adhesion (GO:0034114)	THY1;BMP7	0.00210052
steroid hormone mediated signaling pathway (GO:0043401)	MED16;BMP7	0.00232849
positive regulation of calcium ion transmembrane transport (GO:1904427)	F2R;THY1	0.00363409

## Sheet: Molecular_function
Term	Genes	P-value
phosphorylase activity (GO:0004645)	TYMP	0.021409
GPI anchor binding (GO:0034235)	THY1	0.024933
ribosomal protein S6 kinase activity (GO:0004711)	RPS6KA2	0.024933
choline transmembrane transporter activity (GO:0015220)	SLC44A5	0.024933
intracellular cAMP activated cation channel activity (GO:0005222)	HCN2	0.0319434
intracellular cyclic nucleotide activated cation channel activity (GO:0005221)	HCN2	0.0389042
thioesterase binding (GO:0031996)	HAUS7	0.0389042
BMP receptor binding (GO:0070700)	BMP7	0.042366
tRNA (guanine) methyltransferase activity (GO:0016423)	TRMT1	0.042366
ionotropic glutamate receptor binding (GO:0035255)	SHANK2	0.0458156
vitamin D receptor binding (GO:0042809)	MED16	0.0492529
protein serine/threonine/tyrosine kinase activity (GO:0004712)	RPS6KA2	0.0492529
potassium channel activity (GO:0005267)	KCNK9;HCN2	0.0504638

## Sheet: Cellular_component
Term	Genes	P-value
axolemma (GO:0030673)	THY1	0.021409
MICOS complex (GO:0061617)	APOOL	0.021409
pi-body (GO:0071546)	PIWIL2	0.024933
manchette (GO:0002177)	RIMBP3	0.024933
chromatoid body (GO:0033391)	PIWIL2	0.0284445
HAUS complex (GO:0070652)	HAUS7	0.0284445
platelet alpha granule (GO:0031091)	APOOL;THBS2	0.0417711
neurotransmitter receptor complex (GO:0098878)	SHANK2	0.042366
U4 snRNP (GO:0005687)	SNRPN	0.042366
germ plasm (GO:0060293)	PIWIL2	0.0458156

## Sheet: KEGG_pathway
Term	Genes	P-value
Hippo signaling pathway	FZD7;WTIP;BMP7	0.0200415
cAMP signaling pathway	VIPR2;F2R;HCN2	0.0410798
Pathways in cancer	RASSF5;GNA11;FZD7;ZBTB16;F2R	0.0421338
Aldosterone synthesis and secretion	KCNK9;GNA11	0.0486766

## Sheet: TRANSFAC_JASPAR
Term	Genes	P-value
UBTF (human)	COL18A1;LYL1;PGLYRP2;SNRPN;RPS6KA2;RASSF5;FZD7;ZBTB16;SNURF;GUCA1A;BMP7;FBXL6	0.00670097
Zfx (mouse)	GNA11;THY1	0.0104918
TFAP2A (mouse)	RNF144A;COL18A1;NEURL1B;CKM;RASSF5;F2R;THY1;MED16;KRT86;ASS1;TYMP	0.0348739
KLF4 (human)	UEVLD;COL18A1;LYL1;RASSF5;ZBTB16;GUCA1A;SHANK2;TBX3;HCN2;FBXL6	0.0394185
TEAD2 (human)	KCNK9;CKM;RASSF5;GNA11;FZD7;BMP7;SHANK2;TBX3;TYMP;FBXL6	0.0395721
ELF3 (human)	COL18A1;NEURL1B;CKM;HAUS7;BGN;GUCA1A;ODF3B;THY1;BMP7;FBXL6	0.0398805
